# Supplementary material for: Growth and Biosynthesis of Phenolic Compounds of Canola (Brassica napus L.) to Different Ultraviolet (UV)-B Wavelengths in a Plant Factory with Artificial Light
Source: Plants (Basel). 2022 Jun 29;11(13):1732. doi: 10.3390/plants11131732 (PMC9268760; doi:10.3390/plants11131732)
Supplement: Supplementary file 1 [file plants-11-01732-s001.zip]

Archive with 1 entries (1 files):
- plants-1758026-supplementary.pdf
